# Supplementary material for: Atypical Femur Fractures Without Bisphosphonate Exposure (AFFwB): A Retrospective Report of 21 Cases
Source: J Clin Med. 2025 Dec 19;15(1):25. doi: 10.3390/jcm15010025 (PMC12786818; doi:10.3390/jcm15010025)
Supplement: Supplementary file 1 [file jcm-15-00025-s001.zip]

Archive with 1 entries (1 files):
- jcm-4022084-supplementary.pdf
